# Supplementary material for: Young fishes persist despite coral loss on the Great Barrier Reef
Source: Commun Biol. 2019 Dec 6;2:456. doi: 10.1038/s42003-019-0703-0 (PMC6898333; doi:10.1038/s42003-019-0703-0)
Supplement: Supplementary file 3 — Supplementary Data 1 [file 42003_2019_703_MOESM3_ESM.csv]

Trip	Total fish abundance	Obligate damselfish abundance	Facultative damselfish abundance	Obligate recruit damselfish abundance	Facultative recruit damselfish abundance	Acropora cover (Proportion)	Total coral cover (Proportion)
A	16	0	8	0	0	0	0.525
A	0	0	0	0	0	0	0.575
A	10	0	6	0	1	0	0.425
A	11	5	1	1	0	0	0.6
A	1	0	0	0	0	0	0.425
A	3	0	2	0	0	0	0.575
A	21	12	8	0	0	0	0.475
A	9	0	3	0	0	0	0.275
A	18	1	1	1	0	0.025	0.6
A	2	2	0	0	0	0	0.45
A	24	8	0	6	0	0.125	0.25
A	1	0	1	0	0	0	0.8
A	4	2	0	0	0	0.05	0.575
A	13	7	1	1	0	0	0.625
A	14	10	2	0	0	0	0.8
A	5	2	1	0	0	0.125	0.5
A	25	9	3	1	0	0	0.425
A	14	7	4	2	3	0	0.475
A	6	2	4	1	4	0.2	0.275
A	1	0	1	0	0	0	0.45
A	10	0	1	0	0	0	0.6
A	11	0	8	0	1	0	0.55
A	9	4	1	0	0	0.025	0.4
A	6	0	0	0	0	0	0.775
A	46	22	0	3	0	0.15	0.575
A	18	0	0	0	0	0.025	0.5
A	97	95	2	0	0	0.05	0.775
A	29	28	1	7	0	0.125	0.575
A	8	0	7	0	0	0.05	0.9
A	18	11	7	0	4	0.325	0.375
A	95	92	0	0	0	0.05	0.25
A	10	4	4	0	0	0	0.6
A	95	86	1	2	0	0.2	0.325
A	23	15	4	4	0	0.1	0.6
A	25	13	5	5	0	0.15	0.65
A	24	12	2	0	0	0.075	0.3
A	14	2	10	0	0	0	0.65
A	32	26	4	2	0	0.15	0.725
A	5	2	3	0	0	0	0.9
A	71	3	0	0	0	0.4	0.4
A	3	0	2	0	0	0	0.875
A	31	27	0	1	0	0.025	0.35
A	6	4	1	0	0	0	0.85
A	44	19	22	4	0	0	0.875
A	21	1	16	0	0	0	0.725
A	10	10	0	0	0	0	0.975
A	1	0	0	0	0	0	0.6
A	15	6	6	2	0	0.125	0.5
A	15	12	3	1	0	0	0.85
A	3	0	1	0	0	0.2	0.55
A	13	3	7	0	0	0.525	0.55
A	6	5	1	4	0	0	0.575
A	30	0	12	0	0	0	0.525
A	12	6	1	1	1	0.075	0.325
A	62	9	44	2	22	0.025	0.825
A	41	1	32	0	0	0	0.575
A	66	13	50	3	21	0.025	0.725
A	8	4	2	2	0	0.1	0.35
A	6	2	0	2	0	0.05	0.525
A	3	0	1	0	0	0	0.475
A	10	8	1	0	0	0	0.45
A	52	30	3	14	0	0	0.3
A	19	2	5	0	0	0	0.25
A	23	6	11	2	0	0	0.575
A	11	0	6	0	0	0	0.275
A	7	4	0	3	0	0.025	0.25
A	9	1	5	0	0	0	0.225
A	106	1	89	0	32	0	0.875
A	44	38	0	2	0	0.85	0.85
A	10	9	0	6	0	0	0.475
A	1	0	0	0	0	0	0.3
A	0	0	0	0	0	0	0.9
A	1	0	0	0	0	0.05	0.775
A	47	4	0	0	0	0.725	0.725
A	0	0	0	0	0	0.025	0.825
A	5	3	1	0	0	0.1	0.5
A	27	1	6	0	0	0.25	0.25
A	4	2	0	1	0	0.025	0.575
A	5	0	0	0	0	0.45	0.45
A	7	4	2	0	0	0	0.525
A	7	3	4	1	0	0	0.85
A	10	1	9	0	4	0	0.275
A	42	34	5	3	0	0.15	0.575
A	21	12	3	2	0	0.2	0.525
A	28	15	12	0	1	0	0.575
A	9	6	3	0	0	0	0.675
A	34	8	18	3	17	0.475	0.55
A	8	3	2	1	0	0.8	0.825
A	2	0	0	0	0	0	0.9
A	15	15	0	1	0	0.25	0.625
A	14	7	5	2	2	0.35	0.55
A	16	3	11	0	0	0	0.35
A	7	0	2	0	0	0.075	0.375
A	10	2	8	0	0	0	0.925
A	21	14	6	1	1	0	0.975
A	4	3	1	3	0	0.05	0.8
A	6	3	0	2	0	0	0.775
A	9	2	6	0	0	0	0.95
A	2	0	0	0	0	0	0.825
A	0	0	0	0	0	0	1
A	5	3	2	2	0	0	0.575
A	15	3	8	0	4	0	0.35
A	1	0	1	0	0	0	0.65
A	6	5	1	1	1	0	0.6
A	8	5	3	1	3	0.025	0.875
A	19	0	19	0	11	0	0.725
A	21	13	6	8	0	0	0.85
A	2	2	0	1	0	0	0.775
A	2	1	0	0	0	0	0.775
A	13	2	0	2	0	0.025	0.525
A	3	0	1	0	0	0	0.641025641
A	2	0	1	0	0	0	0.512820513
A	18	2	15	2	1	0.05	0.45
A	10	3	6	3	6	0.025641026	0.307692308
A	1	0	1	0	0	0	0.425
A	3	0	2	0	0	0.102564103	0.256410256
A	2	0	1	0	0	0.125	0.3
A	113	8	104	0	104	0	0.275
A	3	0	1	0	0	0	0.475
A	8	7	1	4	0	0	0.425
A	1	0	1	0	0	0.175	0.725
A	6	4	2	0	0	0.15	0.45
A	61	6	0	0	0	0	1
A	5	2	1	0	0	0	0.725
A	8	7	0	0	0	0	0.625
A	21	17	0	2	0	0.075	0.55
A	4	3	0	0	0	0	0.65
A	24	10	14	4	0	0	0.775
A	3	2	1	0	0	0	0.875
A	36	0	4	0	0	0	0.75
A	14	1	13	0	0	0	0.7
A	9	2	6	2	0	0	0.5
B	0	0	0	0	0	0	0.05
B	1	0	0	0	0	0	0.3
B	0	0	0	0	0	0	0.375
B	0	0	0	0	0	0	0.15
B	0	0	0	0	0	0	0.275
B	1	0	0	0	0	0	0.275
B	3	0	0	0	0	0	0.475
B	1	0	1	0	0	0	0.075
B	6	3	3	2	0	0	0.475
B	10	5	1	0	0	0	0.425
B	19	9	1	4	0	0.2	0.3
B	16	0	1	0	0	0	0.325
B	2	0	1	0	0	0	0.55
B	33	10	5	2	0	0	0.4
B	14	5	4	0	0	0	0.1
B	8	5	1	0	0	0.025	0.225
B	59	35	9	6	1	0	0.375
B	10	6	1	1	0	0	0.325
B	10	5	0	1	0	0.025	0.025
B	29	20	3	0	0	0	0.5
B	33	2	6	0	0	0	0.55
B	8	1	0	0	0	0	0.3
B	12	12	0	2	0	0	0.2
B	0	0	0	0	0	0	0.3
B	7	3	1	3	0	0	0.4
B	7	0	5	0	0	0.05	0.325
B	9	8	0	0	0	0	0.75
B	4	3	0	0	0	0	0.125
B	4	1	2	0	0	0	0.55
B	23	4	6	1	0	0.1	0.125
B	24	19	4	0	0	0	0.2
B	4	2	2	0	0	0	0.2
B	74	60	3	8	0	0	0.025
B	5	3	2	0	0	0	0.225
B	24	18	0	5	0	0	0.275
B	21	11	9	0	0	0	0.025
B	9	8	1	0	0	0	0.5
B	61	13	7	2	0	0	0.075
B	5	4	1	2	0	0	0.5
B	22	15	4	0	0	0	0
B	5	3	2	0	0	0	0.225
B	11	8	1	0	0	0	0.225
B	11	2	6	1	0	0	0.975
B	59	49	9	0	1	0	0.85
B	11	1	10	0	0	0	0.775
B	5	5	0	0	0	0	0.9
B	13	5	7	1	0	0	0.25
B	6	6	0	0	0	0	0.55
B	19	16	3	0	0	0	0.925
B	14	0	13	0	0	0	0.125
B	0	0	0	0	0	0	0
B	2	1	0	0	0	0	0.5
B	0	0	0	0	0	0	0.35
B	15	9	1	2	0	0.15	0.3
B	11	8	2	2	0	0.05	0.625
B	72	3	57	0	0	0	0.5
B	8	7	0	2	0	0.05	0.625
B	12	6	5	1	0	0.05	0.325
B	0	0	0	0	0	0	0.5
B	2	0	2	0	0	0	0.6
B	12	4	0	1	0	0	0.3
B	55	25	19	0	0	0	0.525
B	18	2	12	0	0	0	0.225
B	44	6	14	0	0	0	0.35
B	14	2	7	0	0	0	0.125
B	6	3	3	1	0	0	0.1
B	4	0	2	0	0	0	0.2
B	3	0	3	0	0	0	0.8
B	47	43	0	3	0	0.125	0.125
B	5	5	0	1	0	0	0.5
B	1	0	1	0	0	0	0.2
B	0	0	0	0	0	0	0.8
B	0	0	0	0	0	0.025	0.625
B	3	3	0	0	0	0.15	0.15
B	0	0	0	0	0	0	0.3
B	3	0	1	0	0	0	0.175
B	14	2	5	0	0	0	0.025
B	2	1	0	0	0	0.025	0.475
B	2	1	0	0	0	0	0.05
B	11	3	2	0	0	0	0.45
B	17	4	9	0	0	0	0.625
B	7	0	7	0	0	0	0.275
B	17	7	9	2	0	0	0.275
B	14	9	3	0	0	0	0.1
B	10	5	4	0	0	0	0.45
B	11	1	2	0	0	0	0.333333333
B	23	10	9	0	0	0	0
B	11	4	5	0	0	0.05	0.05
B	8	0	6	0	0	0	0.775
B	15	8	7	0	0	0.1	0.525
B	30	10	12	4	1	0	0.075
B	11	4	5	1	0	0	0.375
B	0	0	0	0	0	0	0.175
B	2	2	0	0	0	0	0.9
B	65	65	0	0	0	0	1
B	1	0	1	0	0	0	0.65
B	6	5	0	2	0	0	0.775
B	2	1	1	0	0	0	0.675
B	0	0	0	0	0	0	0.8
B	4	0	1	0	0	0	1
B	2	2	0	0	0	0	0.5
B	2	0	1	0	0	0	0.3
B	1	0	1	0	0	0	0.45
B	5	4	0	0	0	0	0.35
B	9	5	4	0	0	0	0.4
B	7	6	0	0	0	0	0.475
B	5	5	0	1	0	0	0.275
B	41	32	9	0	0	0	0.625
B	0	0	0	0	0	0	0.5
B	3	2	0	2	0	0.05	0.5
B	3	0	0	0	0	0	0.7
B	0	0	0	0	0	0	0.4
B	9	0	9	0	0	0.025	0.3
B	3	0	2	0	0	0.05	0.125
B	0	0	0	0	0	0	0.325
B	0	0	0	0	0	0	0.125
B	5	0	1	0	0	0	0.075
B	1	0	0	0	0	0	0.175
B	7	0	5	0	0	0	0.225
B	1	0	1	0	0	0	0.25
B	1	0	1	0	0	0	0.475
B	7	4	0	0	0	0	0.1
B	128	3	0	0	0	0	0.775
B	8	6	2	0	0	0	0
B	14	11	1	0	0	0	0.025
B	10	10	0	0	0	0	0.375
B	1	0	0	0	0	0	0.675
B	3	2	1	0	0	0	0.475
B	3	2	1	0	0	0	0.075
B	10	1	3	0	0	0	0.425
B	2	1	1	0	0	0	0.8
B	2	0	0	0	0	0	0.5
C	1	0	1	0	0	0	0.35
C	0	0	0	0	0	0	0.325
C	2	0	0	0	0	0	0.3
C	2	0	2	0	0	0	0.15
C	1	0	0	0	0	0	0.2
C	0	0	0	0	0	0	0.3
C	4	0	0	0	0	0	0.425
C	1	0	1	0	0	0	0.025
C	12	1	10	0	0	0	0.6
C	16	3	12	0	0	0	0.425
C	12	5	5	0	0	0.1	0.175
C	0	0	0	0	0	0	0.4
C	4	0	3	0	0	0	0.65
C	33	3	9	0	0	0	0.05
C	13	8	1	0	0	0	0
C	4	0	0	0	0	0	0.25
C	19	10	1	2	0	0	0.35
C	28	10	3	1	0	0	0.175
C	19	13	5	0	0	0	0.05
C	14	7	2	0	0	0	0.475
C	29	0	2	0	0	0	0.3
C	8	4	1	0	0	0	0.075
C	11	8	0	1	0	0	0
C	2	0	1	0	0	0	0.075
C	7	0	0	0	0	0	0.45
C	2	1	1	0	0	0	0.375
C	33	32	0	0	0	0	0.675
C	2	0	2	0	0	0	0.175
C	3	0	2	0	0	0	0.825
C	20	0	2	0	0	0	0.075
C	42	30	12	0	0	0	0.275
C	7	2	5	0	0	0	0.225
C	49	45	2	0	0	0	0
C	9	4	5	0	0	0	0.25
C	13	10	1	1	0	0	0.225
C	15	6	8	0	0	0	0.025
C	6	2	4	1	0	0	0.55
C	17	7	8	0	0	0	0.15
C	2	0	2	0	0	0	0.025
C	26	3	5	0	0	0	0
C	2	0	2	0	0	0	0.325
C	5	4	1	0	0	0	0.15
C	2	0	1	0	0	0	0.825
C	27	24	3	3	0	0	0.9
C	11	2	9	0	0	0	0.7
C	62	62	0	0	0	0	0.875
C	5	3	2	0	0	0	0.125
C	8	7	1	0	0	0	0.325
C	12	4	8	0	0	0	0.85
C	1	0	1	0	0	0	0
C	19	9	9	0	0	0	0
C	0	0	0	0	0	0.025	0.575
C	0	0	0	0	0	0	0.475
C	0	0	0	0	0	0	0.1
C	6	0	6	0	0	0	0.717948718
C	20	3	16	0	0	0	0.325
C	1	1	0	0	0	0	0.65
C	0	0	0	0	0	0	0.15
C	0	0	0	0	0	0	0.425
C	0	0	0	0	0	0	0.65
C	14	6	5	1	0	0	0.4
C	41	15	2	0	0	0	0.55
C	27	5	18	0	0	0	0.125
C	1	0	1	0	0	0	0.125
C	4	0	1	0	0	0	0
C	4	1	2	0	0	0	0.125
C	11	2	2	0	0	0	0.125
C	0	0	0	0	0	0	0.75
C	8	6	0	2	0	0.1	0.1
C	3	2	1	0	0	0	0.2
C	0	0	0	0	0	0	0.075
C	0	0	0	0	0	0	0.7
C	0	0	0	0	0	0	0.256410256
C	8	4	2	0	0	0	0
C	1	0	0	0	0	0	0.075
C	1	1	0	0	0	0	0.2
C	5	0	0	0	0	0	0
C	0	0	0	0	0	0	0.4
C	4	0	0	0	0	0	0.025
C	4	3	1	1	0	0	0.475
C	11	6	5	0	0	0	0.615384615
C	18	1	17	0	14	0	0.230769231
C	10	5	4	0	0	0	0.2
C	30	25	4	0	0	0	0.1
C	14	10	2	0	0	0	0.3
C	14	5	9	0	0	0	0.307692308
C	17	8	8	0	0	0	0
C	6	0	6	0	0	0	0
C	10	5	5	0	0	0	0.75
C	16	6	2	0	0	0	0.425
C	10	2	5	0	0	0	0.175
C	3	1	1	0	0	0	0.2
C	16	0	16	0	0	0	0.05
C	0	0	0	0	0	0	0.925
C	3	0	3	0	0	0	0.975
C	1	0	1	0	0	0	0.675
C	0	0	0	0	0	0	0.8
C	1	1	0	0	0	0	0.625
C	1	0	0	0	0	0	0.825
C	1	0	0	0	0	0	0.95
C	0	0	0	0	0	0	0.375
C	0	0	0	0	0	0	0.45
C	0	0	0	0	0	0	0.425
C	1	1	0	0	0	0	0.175
C	6	2	2	0	0	0	0.4
C	5	4	0	0	0	0	0.625
C	11	11	0	0	0	0	0.3
C	22	22	0	0	0	0	0.725
C	1	0	0	0	0	0	0.65
C	5	2	1	0	0	0	0.575
C	2	2	0	1	0	0	0.65
C	0	0	0	0	0	0	0.2
C	35	0	34	0	0	0.05	0.25
C	0	0	0	0	0	0	0.175
C	0	0	0	0	0	0	0.325
C	3	0	1	0	0	0	0.1
C	7	0	2	0	0	0	0.15
C	3	0	2	0	0	0	0.125
C	7	0	0	0	0	0	0.275
C	9	5	3	1	0	0	0.325
C	3	2	0	0	0	0	0.35
C	7	4	3	0	0	0	0.1
C	1	1	0	0	0	0	0
C	3	2	1	0	0	0	0
C	10	10	0	0	0	0	0
C	13	9	1	0	0	0	0.275
C	1	0	1	0	0	0	0.575
C	2	1	1	0	0	0	0.625
C	3	3	0	0	0	0	0.2
C	4	0	2	0	0	0	0.55
C	3	1	2	0	0	0	0.7
C	2	1	1	0	0	0	0.375
D	1	0	0	0	0	0	0.075
D	0	0	0	0	0	0	0.35
D	3	0	2	0	0	0	0.3
D	7	2	1	0	0	0	0.256410256
D	2	1	1	0	0	0	0.342105263
D	4	0	3	0	1	0	0.425
D	6	1	0	0	0	0	0.625
D	2	0	0	0	0	0	0
D	200	0	2	0	0	0	0.475
D	32	16	3	3	1	0	0.675
D	198	2	1	0	0	0	0.1
D	13	0	3	0	0	0	0.45
D	15	4	1	0	0	0	0.475
D	8	0	2	0	1	0	0.025
D	8	6	1	3	0	0	0
D	13	0	5	0	0	0	0.25
D	56	16	9	1	3	0	0.3
D	8	5	1	0	0	0	0.2
D	20	1	6	0	1	0	0
D	16	6	2	0	0	0	0.4
D	386	4	5	4	0	0	0.3
D	17	2	5	0	0	0	0.075
D	14	4	7	0	4	0	0
D	19	1	0	0	0	0	0.075
D	36	8	0	6	0	0	0.4
D	20	6	6	0	0	0	0.525
D	289	1	2	0	2	0	0.625
D	9	8	0	6	0	0	0.3
D	0	0	0	0	0	0	0.7
D	66	1	6	0	1	0	0.05
D	8	4	4	2	1	0	0.2
D	9	2	3	0	0	0	0.125
D	128	11	11	5	1	0	0.025
D	9	4	3	1	1	0	0.3
D	64	15	8	0	0	0	0.175
D	21	0	20	0	2	0	0
D	15	8	5	1	0	0	0.55
D	19	10	9	4	1	0	0.1
D	4	2	0	0	0	0	0.125
D	33	3	3	2	0	0	0.1
D	2	0	1	0	0	0	0.25
D	11	8	1	5	0	0	0.175
D	19	13	6	8	1	0	0.625
D	49	41	7	18	1	0	0.825
D	36	21	13	8	0	0	0.8
D	8	8	0	4	0	0	0.975
D	19	15	4	13	1	0	0.175
D	6	6	0	3	0	0	0.3
D	26	19	5	5	0	0	0.95
D	2	0	0	0	0	0	0.05
D	8	0	8	0	0	0	0
D	3	2	1	1	0	0	0.475
D	0	0	0	0	0	0	0.4
D	0	0	0	0	0	0	0.1
D	54	0	32	0	22	0	0.625
D	65	2	39	1	10	0	0.225
D	0	0	0	0	0	0.025	0.5
D	6	1	4	1	2	0	0.175
D	6	5	1	5	0	0	0.4
D	0	0	0	0	0	0	0.675
D	18	15	0	7	0	0	0.525
D	50	14	1	2	0	0	0.475
D	8	0	7	0	0	0	0.175
D	11	2	8	2	0	0	0.125
D	9	2	5	1	0	0	0
D	30	2	2	2	1	0	0.075
D	4	0	4	0	2	0	0.15
D	28	0	12	0	8	0	0.8
D	14	11	3	8	0	0	0
D	8	4	0	2	0	0	0.2
D	21	0	20	0	0	0	0.1
D	0	0	0	0	0	0	0.825
D	0	0	0	0	0	0	0.55
D	26	17	7	11	1	0	0
D	2	0	1	0	0	0	0.15
D	1	0	0	0	0	0.025	0.35
D	7	0	5	0	0	0	0
D	14	1	9	0	1	0	0.3
D	0	0	0	0	0	0	0.090909091
D	29	2	6	1	1	0	0.5
D	28	18	5	10	0	0	0.525
D	0	0	0	0	0	0	0.256410256
D	6	1	5	1	0	0	0
D	64	3	7	0	2	0	0.275
D	4	1	1	0	0	0	0
D	16	0	15	0	0	0	0.075
D	58	6	10	2	0	0	0.025
D	7	1	4	0	0	0	0
D	3	1	1	0	0	0	0.775
D	14	4	8	0	0	0	0.375
D	15	1	11	0	0	0	0.075
D	6	0	1	0	0	0	0.25
D	16	0	15	0	0	0	0.05
D	43	42	0	7	0	0	0.9
D	15	2	13	1	0	0	1
D	11	0	9	0	0	0	0.7
D	16	10	0	9	0	0	0.8
D	22	12	10	5	0	0	0.3
D	0	0	0	0	0	0	0.725
D	0	0	0	0	0	0	0.9
D	42	2	4	2	3	0	0.425
D	0	0	0	0	0	0	0.325
D	2	0	1	0	0	0	0.35
D	5	5	0	5	0	0	0.1
D	1	1	0	0	0	0	0.375
D	4	1	0	1	0	0	0.45
D	1	1	0	0	0	0	0.3
D	1	0	1	0	1	0	0.625
D	3	1	2	1	2	0	0.7
D	1	0	0	0	0	0	0.5
D	0	0	0	0	0	0	0.725
D	2	0	0	0	0	0.025	0.55
D	0	0	0	0	0	0.051282051	0.102564103
D	1	0	1	0	0	0	0.125
D	32	0	5	0	3	0	0.575
D	0	0	0	0	0	0	0.025
D	2	0	1	0	0	0	0.075
D	0	0	0	0	0	0	0.2
D	9	0	5	0	0	0	0.45
D	10	5	5	4	0	0	0.325
D	2	0	2	0	0	0	0.475
D	11	9	2	3	0	0	0.075
D	3	2	1	0	0	0	0.075
D	4	1	2	0	0	0	0
D	9	6	1	3	1	0	0
D	5	3	2	0	2	0	0.325
D	0	0	0	0	0	0	0.525
D	2	2	0	0	0	0	0.5
D	2	1	1	0	0	0	0.175
D	1	1	0	0	0	0	0.675
D	84	1	1	0	0	0	0.9
D	1	0	1	0	0	0	0.5
